# Supplementary material for: Untargeted Metabolomics Analysis Revealed Lipometabolic Disorders in Perirenal Adipose Tissue of Rabbits Subject to a High-Fat Diet
Source: Animals (Basel). 2021 Aug 3;11(8):2289. doi: 10.3390/ani11082289 (PMC8388361; doi:10.3390/ani11082289)
Supplement: Supplementary file 1 [file animals-11-02289-s001.zip › animals-1258100-supplementary/Table S2.docx.xlsx]

## Sheet: A_G.vs.a_Z_pos_Diff
Total negative metabolites with significant difference in PAT of rabbits fed either SND (n=6) or HFD (n=6) was analyzed by LC-MS/MS
Name	Formula	Molecular Weight	RT [min]	Pvalue	VIP	Up or Down
ACar 15:0	C22 H44 N O4	385.318	13.49	1.33139e-06	2.44297	down
dihydrotachysterol	C28 H46 O	398.354	15.951	6.11663e-05	1.81695	down
Phosphatidyl ethanolamines (5:0/13:1)	C23 H44 N O8 P	493.28	13.564	9.38795e-05	1.86423	down
2-(3,4-dimethoxyphenyl)ethanamine	C10 H15 N O2	181.11	9.073	0.00019585	2.22619	down
Phosphatidyl cholines (18:4e/22:6)	C48 H78 N O7 P	811.537	15.781	0.000201771	1.79083	down
Idebenone	C19 H30 O5	338.209	11.197	0.000222593	1.15719	down
Phosphatidyl ethanolamines (2:0/16:2)	C23 H42 N O8 P	491.265	13.081	0.000250178	1.33104	down
(5E)-7-methylidene-10-oxo-4-(propan-2-yl)undec-5-enoic acid	C15 H24 O3	252.172	12.875	0.000292713	1.3272	down
Sulfamethazine	C12 H14 N4 O2 S	278.084	5.914	0.000332208	1.49637	down
EQH	C16 H24 N6 O7	394.16	10.749	0.000383794	1.82956	down
Phosphatidyl cholines (19:2/18:4)	C45 H78 N O8 P	791.545	16.305	0.000399019	1.45772	down
3-Methoxy prostaglandin F1α	C21 H38 O6	408.248	13.234	0.000427064	1.11842	down
17beta-Trenbolone	C18 H22 O2	270.162	10.954	0.000459224	1.14002	down
GPK	C13 H24 N4 O4	322.164	8.001	0.000547423	1.11271	down
Linalool	C10 H18 O	154.136	13.332	0.00060691	1.34383	down
Cholecalciferol	C27 H44 O	384.339	15.714	0.000788876	1.61838	down
2-phenyl-2,4,6,7-tetrahydrothiino[4,3-c]pyrazol-3-ol	C12 H12 N2 O S	232.069	10.366	0.000857599	1.37325	down
1-(3-ethyl-2,4-dihydroxy-6-methoxyphenyl)butan-1-one	C13 H18 O4	220.107	13.172	0.00102056	1.34012	down
1-(2'-fluoro[1,1'-biphenyl]-4-yl)propan-1-one	C15 H13 F O	228.097	7.457	0.00104594	1.65013	down
1-(4-methyl-2-morpholino-1,3-thiazol-5-yl)ethan-1-one	C10 H14 N2 O2 S	226.082	6.457	0.00105993	1.82779	down
1,4-dihydroxy-1,4-dimethyl-7-(propan-2-ylidene)-decahydroazulen-6-one	C15 H24 O3	252.172	13.409	0.00110873	1.2579	down
ANH	C13 H20 N6 O5	340.149	9.737	0.00113286	1.93124	down
Lysophosphatidylethanolamine 17:1	C22 H44 N O7 P	465.285	14.621	0.00132197	2.16067	down
VPH	C16 H25 N5 O4	333.179	8.706	0.00151171	1.32837	down
Testosterone	C19 H28 O2	288.208	14.116	0.00154863	1.49152	down
4-hydroxy-3-(3-methylbut-2-en-1-yl)benzoic acid	C12 H14 O3	206.092	13.177	0.00159761	1.23527	down
4-Ethylbenzaldehyde	C9 H10 O	134.073	10.371	0.00169708	1.0934	down
Phosphatidyl cholines (18:2/19:2)	C45 H82 N O8 P	795.578	15.76	0.00173548	2.13061	down
11-dehydro Thromboxane B2	C20 H32 O6	368.217	11.374	0.00179013	1.21828	down
Phosphatidyl cholines (16:2/18:5)	C42 H70 N O8 P	709.543	15.675	0.00185472	1.38428	down
Isobutyryl carnitine	C11 H21 N O4	231.147	9.064	0.00205196	1.98247	down
Lenalidomide	C13 H13 N3 O3	259.089	10.366	0.0021379	1.70755	down
Phosphatidyl cholines (14:0e/3:0)	C25 H52 N O7 P	509.348	15.092	0.00247026	1.79723	down
L-Dopa	C9 H11 N O4	197.069	7.481	0.00247621	1.6013	down
TQH	C15 H24 N6 O6	384.175	15.211	0.00250191	2.08287	up
4-methyl-5-oxo-2-pentyl-2,5-dihydrofuran-3-carboxylic acid	C11 H16 O4	212.105	9.853	0.00289354	1.26331	down
Phosphatidyl cholines (7:0/8:0)	C23 H46 N O8 P	495.296	13.64	0.00294547	1.709	down
4-Pyridoxic acid	C8 H9 N O4	183.053	7.482	0.00328881	1.76645	down
Avocadyne 1-acetate	C19 H34 O4	308.235	13.309	0.00342685	1.37216	down
Phosphatidyl cholines (14:0e/5:0)	C27 H56 N O7 P	537.38	15.604	0.0035546	1.56391	down
N-[(4-hydroxy-3-methoxyphenyl)methyl]-8-methylnonanamide	C18 H29 N O3	329.195	7.934	0.00362834	1.6895	down
Phosphatidyl cholines (2:0/16:2)	C26 H48 N O8 P	533.312	13.083	0.00382544	1.25758	down
(+/-)11(12)-DiHET	C20 H34 O4	320.235	13.521	0.00394413	1.05388	down
Prostaglandin E2-1-glyceryl ester	C23 H38 O7	408.248	13.541	0.00396079	1.06265	down
LNH	C16 H26 N6 O5	382.197	10.698	0.00432867	1.45376	down
ACar 17:0	C24 H48 N O4	413.35	13.819	0.00434165	1.73337	down
(S)-AL 8810	C24 H31 F O4	384.213	12.376	0.00458524	1.22306	down
ethyl 2-cyano-3-(3-thienyl)acrylate	C10 H9 N O2 S	224.066	8.797	0.00512656	1.33813	down
11-Deoxy prostaglandin F1β	C20 H36 O4	357.287	14.499	0.0051753	1.65121	down
Docosapentaenoic acid	C22 H34 O2	330.256	15.208	0.00522387	2.09541	up
7-Ketocholesterol	C27 H44 O2	400.334	15.257	0.0052314	1.83381	down
6-Pentyl-2H-pyran-2-one	C10 H14 O2	166.099	10.701	0.00610276	1.01649	down
3-Acetyl-11-keto-β-boswellic acid	C32 H48 O5	512.348	14.365	0.00614425	1.3995	down
1,5-diphenyl-1H-1,2,4-triazole-3-thiol	C14 H11 N3 S	291.022	7.485	0.0061995	1.55742	down
Trigonelline	C7 H7 N O2	137.048	7.482	0.00649484	1.40513	down
Phosphatidyl cholines (16:0e/13:0)	C37 H76 N O7 P	660.497	15.72	0.00655712	1.60212	down
Lysophosphatidylethanolamine 17:0	C22 H46 N O7 P	467.301	14.966	0.00679822	1.39692	down
(11E,15Z)-9,10,13-trihydroxyoctadeca-11,15-dienoic acid	C18 H32 O5	350.206	12.667	0.00770767	1.33265	down
Oleanolic acid	C30 H48 O3	456.362	13.901	0.00775374	1.21402	down
Lysophosphatidylethanolamine 16:1	C21 H42 N O7 P	451.27	14.594	0.00807346	1.5834	down
Phosphatidyl cholines (22:3e/18:4)	C48 H84 N O7 P	817.594	15.407	0.00812261	1.36168	down
Phosphatidyl cholines (18:4e/20:5)	C46 H76 N O7 P	785.524	15.649	0.00840441	1.66675	up
Phosphatidyl cholines (14:0e/15:0)	C37 H76 N O7 P	677.524	15.723	0.0090565	1.59035	down
D-Erythrose 4-phosphate	C4 H9 O7 P	200.009	1.212	0.00915155	1.47589	down
N1-(2,3-dihydro-1,4-benzodioxin-2-ylmethyl)-2,2-dimethylpropanamide	C14 H19 N O3	249.136	11.29	0.00966538	1.3535	down
N-Methylisoleucine	C7 H15 N O2	145.11	7.053	0.00983351	1.7782	down
Palmitoylcarnitine	C23 H45 N O4	399.334	13.67	0.0102874	1.92929	down
INH	C16 H26 N6 O5	382.196	10.212	0.0106396	1.29249	down
ACar 16:1	C23 H44 N O4	397.319	13.415	0.0114974	1.63502	down
Phosphatidyl ethanolamines (20:3/20:4)	C45 H76 N O8 P	789.523	15.926	0.0118331	1.85765	up
Stearoyl ethanolamide	C20 H41 N O2	327.313	15.363	0.0122168	1.46175	up
N-(4-butyl-2-methylphenyl)-N'-[4-(4-methylpiperazino)phenyl]urea	C23 H32 N4 O	380.253	12.946	0.0122437	1.17716	down
Prostaglandin K2	C20 H30 O5	332.196	13.078	0.0122783	1.7654	down
α-Linolenoyl ethanolamide	C20 H35 N O2	321.266	13.45	0.0129065	1.5729	down
1-adamantyl(piperidino)methanone	C16 H25 N O	269.174	8.595	0.0132194	1.50696	down
Lysophosphatidylcholines 15:0	C23 H48 N O7 P	481.317	14.571	0.0139521	1.95121	down
Phosphatidyl cholines (8:0/8:0)	C24 H48 N O8 P	509.312	12.994	0.0156962	1.48265	down
4-acetyl-4-(ethoxycarbonyl)heptanedioic acid	C12 H18 O7	296.087	9.166	0.0159538	1.67722	down
Carvone	C10 H14 O	150.105	13.112	0.016224	1.1282	down
3-(3,4,5-trimethoxyphenyl)propanoic acid	C12 H16 O5	262.08	9.896	0.0170901	1.30341	down
7-(2-hydroxypropan-2-yl)-1,4a-dimethyl-decahydronaphthalen-1-ol	C15 H28 O2	222.198	13.517	0.0172442	1.69508	down
Lysophosphatidylethanolamine 20:4	C25 H44 N O7 P	501.286	14.407	0.0179814	1.72369	up
Phosphatidyl cholines (20:3/20:3)	C48 H84 N O8 P	833.587	15.567	0.0180482	1.34977	down
(2,6-dimethylmorpholino)(1-methyl-5-nitro-1H-pyrazol-4-yl)methanone	C11 H16 N4 O4	250.107	7.172	0.0182451	1.10267	down
Thromboxane B1	C20 H36 O6	389.277	13.966	0.0184812	1.33666	down
6α-Naloxol	C19 H23 N O4	329.158	6.439	0.0192982	1.63772	down
Nor-9-carboxy-δ9-THC	C21 H28 O4	344.198	11.139	0.0196419	1.27379	down
Neosaxitoxin	C10 H17 N7 O5	297.124	8.777	0.0197456	1.63719	down
Sphingomyelin (d19:1/19:0)	C43 H87 N2 O6 P	758.628	15.612	0.0210316	1.20102	up
Phosphatidyl cholines (18:1/19:2)	C45 H84 N O8 P	797.591	16.194	0.0211506	1.17673	down
(2E)-3-(3,4-dimethoxyphenyl)prop-2-enoic acid	C11 H12 O4	208.071	8.31	0.0211795	1.39326	down
ACar 18:1	C25 H48 N O4	425.35	13.756	0.0211901	1.42276	down
11-Ketoetiocholanolone	C19 H28 O3	304.203	14.859	0.0220683	1.63773	down
L-Methionine	C5 H11 N O2 S	149.051	1.964	0.0222165	1.56853	up
(12Z)-9,10,11-trihydroxyoctadec-12-enoic acid	C18 H34 O5	352.222	12.134	0.0224929	1.72485	down
Phosphatidyl cholines (15:1/18:2)	C41 H76 N O8 P	741.533	16.04	0.0224982	1.63806	down
9-Oxo-ODE	C18 H30 O3	294.219	12.138	0.0227402	1.4439	down
2-Arachidonoyl glycerol	C23 H38 O4	360.266	14.408	0.0230403	1.70787	up
Epitestosterone	C19 H28 O2	288.208	13.648	0.0239267	1.387	down
Carbadox	C11 H10 N4 O4	262.066	1.308	0.0249028	1.46714	down
2,3-Dinor-11β-prostaglandin F2α	C18 H30 O5	348.191	11.174	0.0252987	1.25869	down
2-(2-hydroxy-3-methylbutanamido)-4-methylpentanoic acid	C11 H21 N O4	231.147	8.59	0.0272461	1.8105	down
Cytidine	C9 H13 N3 O5	243.085	1.423	0.0276148	2.03801	down
3-(4-hydroxy-3-methoxyphenyl)propanoic acid	C10 H12 O4	178.061	10.869	0.0293266	1.41112	down
3-amino-2-phenyl-2H-pyrazolo[4,3-c]pyridine-4,6-diol	C12 H10 N4 O2	242.08	10.124	0.0296436	1.19723	down
Phosphatidyl cholines (20:2/20:3)	C48 H86 N O8 P	835.596	15.534	0.0302509	1.31374	down
gamma-Nonanolactone	C9 H16 O2	156.115	12.289	0.0321053	1.15612	down
5,7-dimethyl-4-oxo-4H-chromene-3-carbonitrile	C12 H9 N O2	199.063	11.67	0.0321251	1.7167	up
Anserine	C10 H16 N4 O3	240.121	1.254	0.0330944	1.44395	down
11-Deoxy prostaglandin F1α	C20 H36 O4	362.243	13.836	0.0333609	1.25465	down
Phosphatidyl cholines (17:2/22:6)	C47 H78 N O8 P	815.542	15.998	0.0334788	1.25068	up
YLK	C21 H34 N4 O5	444.234	9.755	0.0347005	1.5851	down
3,4-dihydro-2H-benzo[4,5]imidazo[2,1-b][1,3]thiazin-3-ol	C10 H10 N2 O S	228.03	14.191	0.0348883	1.07353	down
1,2-dihydroxyheptadec-16-yn-4-yl acetate	C19 H34 O4	348.227	13.813	0.0358135	1.4684	down
Cytosine	C4 H5 N3 O	111.043	1.423	0.0360165	2.08837	down
Phosphatidyl cholines (16:0e/20:4)	C44 H82 N O7 P	767.581	16.279	0.0393429	1.6657	down
Phosphatidyl cholines (18:1/18:2)	C44 H82 N O8 P	783.574	16.245	0.0413094	1.21864	down
1H-indol-3-yl(pyridin-2-yl)methanol	C14 H12 N2 O	246.078	9.902	0.0415204	1.67539	down
Phosphatidyl cholines (18:4e/22:4)	C48 H82 N O7 P	815.567	16.587	0.0419327	1.95638	down
7-[(3,3-dimethyloxiran-2-yl)methoxy]-6-methoxy-2H-chromen-2-one	C15 H16 O5	276.097	7.617	0.0456081	1.09028	down
γ-Linolenic acid ethyl ester	C20 H34 O2	306.255	14.517	0.045726	1.51536	down
Styrene	C8 H8	104.063	14.511	0.0488131	1.21696	down
Methyl dihydrojasmonate	C13 H22 O3	226.157	12.136	0.0491233	1.33697	down
Lagochilin	C20 H36 O5	356.256	13.85	0.0493551	1.1713	down
Phosphatidyl ethanolamines (18:2/18:2)	C41 H74 N O8 P	739.514	16.165	0.0496095	1.08609	down
RT [min]= retention time.
VIP= the importance projection of variables is used to reflect the contribution of quantitative value of each sample to the difference, generally, VIP > 1.
Pvalue (HFD vs SND): *P < 0.05; **P < 0.01.
