# Supplementary material for: Untargeted Metabolomics Analysis Revealed Lipometabolic Disorders in Perirenal Adipose Tissue of Rabbits Subject to a High-Fat Diet
Source: Animals (Basel). 2021 Aug 3;11(8):2289. doi: 10.3390/ani11082289 (PMC8388361; doi:10.3390/ani11082289)
Supplement: Supplementary file 1 [file animals-11-02289-s001.zip › animals-1258100-supplementary/Table S3.xlsx]

## Sheet: HFD.vs.SND_pos
KEGG enrichment analysis of differential positive metabolites in PAT of rabbits fed either a SND (n=6) or HFD (n=6)
MapID	MapTitle	Pvalue	x	y	n	N	EnrichDirect	MetaIDs	kegg_cpd_id
map00750	Vitamin B6 metabolism	0.049376	2	4	12	120	Over	4-Pyridoxic acid, D-Erythrose 4-phosphate	cpd:C00847,cpd:C00279
map04728	Dopaminergic synapse	0.1	1	1	12	120	Over	L-Dopa	cpd:C00355
map05012	Parkinson's disease	0.1	1	1	12	120	Over	L-Dopa	cpd:C00355
map05030	Cocaine addiction	0.1	1	1	12	120	Over	L-Dopa	cpd:C00355
map05031	Amphetamine addiction	0.1	1	1	12	120	Over	L-Dopa	cpd:C00355
map05034	Alcoholism	0.1	1	1	12	120	Over	L-Dopa	cpd:C00355
map00240	Pyrimidine metabolism	0.109934	2	6	12	120	Over	Cytosine, Cytidine	cpd:C00380,cpd:C00475
map00100	Steroid biosynthesis	0.190756	1	2	12	120	Over	Cholecalciferol	cpd:C05443
map01522	Endocrine resistance	0.190756	1	2	12	120	Over	Testosterone	cpd:C00535
map05323	Rheumatoid arthritis	0.190756	1	2	12	120	Over	Cholecalciferol	cpd:C05443
map00030	Pentose phosphate pathway	0.273052	1	3	12	120	Over	D-Erythrose 4-phosphate	cpd:C00279
map04917	Prolactin signaling pathway	0.273052	1	3	12	120	Over	L-Dopa	cpd:C00355
map00350	Tyrosine metabolism	0.347611	1	4	12	120	Over	L-Dopa	cpd:C00355
map00760	Nicotinate and nicotinamide metabolism	0.347611	1	4	12	120	Over	Trigonelline	cpd:C01004
map01040	Biosynthesis of unsaturated fatty acids	0.347611	1	4	12	120	Over	Docosapentaenoic acid	cpd:C16513
map01200	Carbon metabolism	0.347611	1	4	12	120	Over	D-Erythrose 4-phosphate	cpd:C00279
map01210	2-Oxocarboxylic acid metabolism	0.347611	1	4	12	120	Over	L-Methionine	cpd:C00073
map01523	Antifolate resistance	0.347611	1	4	12	120	Over	L-Methionine	cpd:C00073
map04913	Ovarian steroidogenesis	0.347611	1	4	12	120	Over	Testosterone	cpd:C00535
map05230	Central carbon metabolism in cancer	0.347611	1	4	12	120	Over	L-Methionine	cpd:C00073
map04978	Mineral absorption	0.4151	1	5	12	120	Over	L-Methionine	cpd:C00073
map05215	Prostate cancer	0.4151	1	5	12	120	Over	Testosterone	cpd:C00535
map00340	Histidine metabolism	0.476133	1	6	12	120	Over	Anserine	cpd:C01262
map00410	beta-Alanine metabolism	0.476133	1	6	12	120	Over	Anserine	cpd:C01262
map05200	Pathways in cancer	0.476133	1	6	12	120	Over	Testosterone	cpd:C00535
map00400	Phenylalanine, tyrosine and tryptophan biosynthesis	0.531277	1	7	12	120	Over	D-Erythrose 4-phosphate	cpd:C00279
map01230	Biosynthesis of amino acids	0.678388	2	17	12	120	Over	L-Methionine, D-Erythrose 4-phosphate	cpd:C00073,cpd:C00279
map01100	Metabolic pathways	0.728358	10	91	12	120	Over	L-Methionine, Cytosine, Cytidine, Styrene, 4-Pyridoxic acid, Cholecalciferol, Anserine, D-Erythrose 4-phosphate, Testosterone, L-Dopa	cpd:C00073,cpd:C00380,cpd:C00475,cpd:C07083,cpd:C00847,cpd:C05443,cpd:C01262,cpd:C00279,cpd:C00535,cpd:C00355
map00270	Cysteine and methionine metabolism	1	1	9	12	120	Over	L-Methionine	cpd:C00073
MapID: The ID of the enriched KEGG PATHWAY
MapTitle: Enriched KEGG PATHWAY name
Pvalue: PValue of enrichment analysis
x: The number of differential metabolites associated with this pathway
y: Number of background (all) metabolites associated with this pathway
n: KEGG annotation of the number of differential metabolites
N: The number of background (all) metabolites in the KEGG annotation
EnrichDirect: The point of rich collection,Over stands for enrichment
MetaIDs: List of enriched metabolites
kegg_cpd_id: The ID of the KEGG database metabolite
